# Supplementary material for: Prenatal Choline Supplementation Improves Glucose Tolerance and Reduces Liver Fat Accumulation in Mouse Offspring Exposed to Ethanol during the Prenatal and Postnatal Periods
Source: Nutrients. 2024 Apr 24;16(9):1264. doi: 10.3390/nu16091264 (PMC11085373; doi:10.3390/nu16091264)
Supplement: Supplementary file 1 [file nutrients-16-01264-s001.zip]

Archive with 1 entries (1 files):
- nutrients-2958038-supplementary.pdf
